# Supplementary material for: Genomic Analysis of Stress Associated Proteins in Soybean and the Role of GmSAP16 in Abiotic Stress Responses in Arabidopsis and Soybean
Source: Front Plant Sci. 2019 Nov 18;10:1453. doi: 10.3389/fpls.2019.01453 (PMC6876671; doi:10.3389/fpls.2019.01453)
Supplement: Table S1 — The primers and sequences used for the experiments. [file Table_1.xlsx]

## Sheet: Sheet1
Table S1. The primers and sequences used for the experiments.
Name	Sequence (5'-3')
For qRT-PCR
AtActin2-F	CTCCCTCACAACAACCGC
AtActin2-R	TACCAGGAACTTCCATACCAAC
GmCYP2-F	CTGTGTCGGTGGCTCTGAAT
GmCYP2-R	CCATAACACCGCAATCCCCT
GmSAP1-qRT-F	CGATGCGACCAGGTGTATT
GmSAP1-qRT-R	TGATTCTCCCAAGTTATGT
GmSAP2-qRT-F	TTGTGACCCATCAAACTAC
GmSAP2-qRT-R	TTTGGCTCCTCTTTTCTAC
GmSAP3-qRT-F	CAGCATCGTCGGTTGAAAA
GmSAP3-qRT-R	ACAGTCTTGACCTCCACAG
GmSAP4-qRT-F	GCTCCAACAACTGCGGCTTCT
GmSAP4-qRT-R	TGGCGAACTCACCACCGAC
GmSAP5-qRT-F	GCGGTTTCTTCGGCACTTC
GmSAP5-qRT-R	GCAGAGCACGGACTTCATT
GmSAP6-qRT-F	TTCCCGAAACGATTACGCT
GmSAP6-qRT-R	GAGTCCGACCTTCCTCCTG
GmSAP7-qRT-F	GTCACGAAATCAAAAGAGT
GmSAP7-qRT-R	ATCACCGATACATACAGGA
GmSAP8-qRT-F	AACCTCTGCTCCAAATGCT
GmSAP8-qRT-R	AATAGAACTCGACGCCACC
GmSAP9-qRT-F	TGCTGCGACCAGGTGTATT
GmSAP9-qRT-R	TTGGCACAAAGTGGACATA
GmSAP10-qRT-F	TCCAGAAGGGAGTGGTGAG
GmSAP10-qRT-R	CAGCAGTGCGGTAATCAAA
GmSAP11-qRT-F	GAACACCGATGTGAAACTC
GmSAP11-qRT-R	ACACTTCTTCTTGCTCCTT
GmSAP12-qRT-F	GAACACCGATGCGAAACTC
GmSAP12-qRT-R	GACGCTTCTTCTTGCTCCT
GmSAP13-qRT-F	CAGGTCCAGAGGGGAGTGT
GmSAP13-qRT-R	TAGCATCTTGAGCGGCAGT
GmSAP14-qRT-F	TATGTGCTCCAAGTGCTAC
GmSAP14-qRT-R	AAGACGACGGCTGAGAAAT
GmSAP15-qRT-F	CCCCGAAACCATCATCACC
GmSAP15-qRT-R	GGTCCGTCTGAGATTCGTC
GmSAP16-qRT-F	CGATTTTCTTCCTTTCACC
GmSAP16-qRT-R	GCTTCGCAAACAACAACCT
GmSAP17-qRT-F	CCCGAACCCATCATCAACC
GmSAP17-qRT-R	TCGTAGGAGCAGTCGTGGC
GmSAP18-qRT-F	GAAGCAGGAGCAGGCAAAG
GmSAP18-qRT-R	GGTTACCGCATCGACAATT
GmSAP19-qRT-F	TATCCCCGCACAACCTTTA
GmSAP19-qRT-R	TCAAACCAACCCGCTTATT
GmSAP20-qRT-F	TGCTTCACTGCCTCTACCG
GmSAP20-qRT-R	CGGCGGCTTTGTAGTCATA
GmSAP21-qRT-F	GTGGCTTCTACGGTTCTTC
GmSAP21-qRT-R	CTTTCGCTTGTTGTTCATT
GmSAP22-qRT-F	TCTGCTCCAAATGCTACAAGG
GmSAP22-qRT-R	TCGCCTTCGCAATCGCTTCG
GmSAP23-qRT-F	CGCTGCGGGATGATGCTTTG
GmSAP23-qRT-R	CACCACTGGATTCGCCTTCG
GmSAP24-qRT-F	TGCCTCAAGCACCGTTTCCC
GmSAP24-qRT-R	AAAGCAGCCAAGAACCTATT
GmSAP25-qRT-F	GGACTGCCTGAAAGACCATT
GmSAP25-qRT-R	TTCCACTGCCACTGCTCTGC
GmSAP26-qRT-F	AAGCAGGAGCAGGACAAAT
GmSAP26-qRT-R	GAGGACGAATCCACAGAAC
GmSAP27-qRT-F	GAATCCCTCCCTCAACCACC
GmSAP27-qRT-R	ATTCGCCCGTGCTATCTCC
GmDREB1B;1-qRT-F	GTAAAGATTGTTCGTATGGGACAAG
GmDREB1B;1-qRT-R	ACACCTAAAATGAGCAACCGTACTA
GmRD22-qRT-F	GGAGTATCGTCTCCTACCCAT
GmRD22-qRT-R	GTTGACATTGGTGCCACCTC
GmNCED3-qRT-F	TGATCGCTCACCCCAAAGTC
GmNCED3-qRT-R	ATCGTGCATCATGGTGGGTT
GmDREB2-qRT-F	ACCCAACAACAGGGCAAGAT
GmDREB2-qRT-R	GCTGACGTGGCTGGAACTAA
GmSOS1-qRT-F	CACTGCTCAGGAGGGTTCAG
GmSOS1-qRT-R	GAGAAGCAAGAGGTGGGTCC
GmNHX1-qRT-F	GTCGGGGCACACTTCACTAA
GmNHX1-qRT-R	GGATGCTGCTTGGACGATGA
GmCLC1-qRT-F	TTGTGGTGCTTCTTCAGGGG
GmCLC1-qRT-R	AAGGCTTCCCAATACCCCAC
For cloning
GmSAP16-F	CCCCAAGCCATTACCAAAC
GmSAP16-R	TGCCATCAAACCACCCAAG
For construction
GmSAP16-1302-F	GGGACTCTTGACCATGATGGCATCGGGTGGAA
GmSAP16-1302-R	TCAGATCTACCATGGCATAGGCCTTAACAGAA
GmSAP16-3301-F	GGACTCTTGACCATGATGGCATCGGGTGGAA
GmSAP16-3301-R	ATTCGAGCTGGTCACCATAGGCCTTAACAGAA
GmSAP16-GFP-F	TATCTCTAGAGGATCCATGGCATCGGGTGGAA
GmSAP16-GFP-R	TGCTCACCATGGATCCATAGGCCTTAACAGAA
GmSAP16 RNAi fragments	catgCCATGG CTCTTGGATGCTCATCATGGGGGACTTCCTCTGAATCTGATGTGCAACAATCATCCATGTCCAAAAGTTTGAGCTTGAAAATGAGTGTTCTGCCGCAACAATGCCATAAGACCAAACCATTGAGTTTTCAATATCAAGATCGAGATTCATCTTCAACTCAATCAACCGGTCAGTCTTATCCAGAAGTTGGTTCAGCACAATCAGGTCA GATCCGATCGAAAAACGGGAGTCTGCCCCTAAGACAGATAAGCCGCCAAGAAGGCGCAAGTCAACCGCGAGTTGTTGTATCATATCTACTGACAAAGATCACAAATGGGATGGCTGATTAGATACCTTGGCCTCCCAGATCGATTC TGACCTGATTGTGCTGAACCAACTTCTGGATA…
Note: The underlined nucleotide sequences indicate the NcoI and BstEII restriction site, respectively. Nucleotide sequence with red colour indicates the maize alcohol dehydrogenase gene; Nucleotide sequence with green and blue color indicate GmSAP16 sequence and its reverse complement sequence respectively.
